# Supplementary material for: The impact of spoken action words on performance in a cross-modal oddball task
Source: PLoS One. 2018 Nov 20;13(11):e0207852. doi: 10.1371/journal.pone.0207852 (PMC6245795; doi:10.1371/journal.pone.0207852)
Supplement: S1 File — (XLSX) [file pone.0207852.s001.xlsx]

## Sheet: Blad1
FpNo	Age	Gender	StopNUrt	StopUrt	PressNUrt	PressUrt	Standardrt	StoppNUAc	StoppUAc	TryckNUAc	TryckUAc	Standard	StopNonUrgent_DD	StopUrgent_DD	TryckNonUrgent_DD	TryckUrgent_DD
1	22	1	543.78	550.28	519.97	539.41	518.43	1	0.97	0.93	0.94	0.94	25.35	31.85	1.53	20.98
2	22	1	668.62	622.38	633.72	669.14	622.3	0.81	0.8	0.77	0.75	0.8	46.31	0.07	11.41	46.84
3	20	1	515.65	481.57	475.23	459.22	549.06	0.74	0.7	0.78	0.67	0.81	-33.42	-67.5	-73.84	-89.85
4	22	1	517.86	526.08	533.04	532.72	503.61	0.96	0.95	0.96	0.96	0.96	14.25	22.47	29.43	29.11
5	20	1	482.96	474.24	479.3	455.88	460.96	0.85	0.79	0.82	0.86	0.81	22	13.28	18.34	-5.08
6	29	1	471.94	461.28	445.75	450.61	450.72	0.99	0.97	0.97	0.96	0.94	21.22	10.56	-4.97	-0.11
7	25	1	513.37	525.29	550.93	536.58	507.85	0.85	0.89	0.93	0.92	0.85	5.52	17.45	43.09	28.73
8	23	1	535.72	532.32	527.18	513.73	493.99	0.85	0.85	0.89	0.84	0.88	41.73	38.33	33.19	19.74
9	30	1	471.87	459.56	438.36	466.48	457.52	0.91	0.95	0.91	0.98	0.95	14.35	2.04	-19.17	8.95
10	21	1	498.37	496.73	498.21	500.48	506.05	0.96	1	0.98	0.96	0.97	-7.68	-9.32	-7.84	-5.58
11	24	1	542.05	594.35	543.15	540.18	524.28	0.9	0.92	0.88	0.93	0.92	17.76	70.07	18.87	15.9
13	22	2	583.39	585.84	603.81	613.04	550.62	0.75	0.79	0.75	0.78	0.78	32.77	35.22	53.19	62.42
14	23	2	459.74	458.28	461.23	451.15	449.56	0.96	0.99	0.98	0.98	0.95	10.18	8.73	11.68	1.59
15	22	2	496.26	509.71	511.17	501.29	498.12	0.93	0.91	0.86	0.93	0.92	-1.86	11.59	13.05	3.17
16	25	2	494.33	501.77	483.37	477.1	470.3	0.92	0.9	0.95	0.9	0.92	24.03	31.47	13.07	6.8
17	24	2	423.11	434.2	432.51	415.21	390.71	0.97	0.96	0.92	0.96	0.91	32.39	43.48	41.8	24.49
18	28	2	521.78	517.48	501.18	501.49	488.93	0.83	0.88	0.88	0.83	0.88	32.84	28.54	12.25	12.55
19	27	2	615.18	578.64	586.98	561.59	553.18	0.89	0.92	0.89	0.85	0.85	61.99	25.45	33.79	8.4
20	25	2	468.4	469.18	457.1	472.32	442.32	0.92	0.95	0.93	0.91	0.9	26.08	26.86	14.78	30
21	25	2	341.08	365.46	356.77	345.52	341.45	0.75	0.7	0.77	0.65	0.71	-0.37	24.01	15.32	4.07
22	31	2	527.37	528.87	513.14	519.24	494.35	0.94	0.95	0.96	0.91	0.89	33.01	34.51	18.79	24.89
23	22	1	514.02	511.85	492.49	506.21	519.98	0.96	0.96	0.98	0.95	0.95	-5.96	-8.14	-27.5	-13.78
26	27	1	517.97	517.13	535.34	522.22	486.48	0.97	0.97	0.95	0.95	0.97	31.49	30.65	48.86	35.74
112	24	2	455.48	449.24	425.34	437.35	451.28	0.89	0.91	0.83	0.85	0.91	4.2	-2.04	-25.94	-13.92
113	26	1	491.92	486.55	482.44	500.84	465.28	0.91	0.85	0.97	0.89	0.92	26.64	21.27	17.16	35.56
114	23	1	444.9	429.88	441.62	431.99	442.23	0.94	0.95	0.96	0.94	0.96	2.67	-12.35	-0.61	-10.24
115	26	1	487.2	488.18	482	495.04	489.16	0.98	1	1	1	0.99	-1.95	-0.98	-7.16	5.89
116	26	2	435.5	443.67	435.87	448.12	430.6	0.94	0.98	0.95	0.9	0.94	4.9	13.07	5.27	17.52
117	25	1	486.85	489.78	483.09	487.12	468.29	0.95	0.95	0.96	0.95	0.94	18.55	21.49	14.79	18.83
118	38	2	454.67	455.67	430.45	443.84	444.49	0.95	0.97	0.95	0.97	0.96	10.18	11.17	-14.04	-0.65
1110	26	2	472.05	475.63	464.91	455.67	463.53	0.97	0.98	0.97	1	0.98	8.52	12.09	1.38	-7.87
1111	28	1	525.71	539.9	515.26	532.02	532.2	0.93	0.96	0.96	0.94	0.95	-6.49	7.7	-16.94	-0.18
1113	24	1	520.69	519.38	531.42	537.19	502.42	0.86	0.88	0.89	0.83	0.89	18.27	16.96	29	34.77
1114	36	2	520.84	506.87	510.4	507.58	497.89	0.95	0.96	0.95	0.94	0.93	22.94	8.98	12.5	9.68
1115	38	2	421.49	410.87	397.73	409.96	438.54	0.84	0.8	0.76	0.75	0.82	-17.04	-27.67	-40.81	-28.58
1116	23	1	469.67	465.2	452.11	477.2	463.36	0.96	0.98	0.95	0.97	0.96	6.32	1.84	-11.25	13.85
1117	23	2	545.85	551.52	546.84	548.56	559.51	0.96	0.94	0.95	0.98	0.95	-13.66	-7.99	-12.67	-10.95
1118	23	2	431.5	418.07	435.16	416.66	426.7	0.88	0.9	0.91	0.92	0.88	4.8	-8.63	8.46	-10.04
1120	28	2	412.35	420.81	405.85	420.54	410.3	0.85	0.93	0.9	0.88	0.87	2.05	10.51	-4.45	10.23
1121	27	1	527.95	557.73	539.43	533.15	540.29	0.9	0.85	0.85	0.84	0.88	-12.34	17.44	-0.87	-7.14
